# Supplementary material for: Coordinate MicroRNA-Mediated Regulation of Protein Complexes in Prostate Cancer
Source: PLoS One. 2013 Dec 31;8(12):e84261. doi: 10.1371/journal.pone.0084261 (PMC3877262; doi:10.1371/journal.pone.0084261)
Supplement: Table S3 — A list of miRNA-target interactions affected by the dysregulation of the dysregulated complexes. This table shows the miRNA-target interactions dependent on the protein complexes we are interested in. We found that miRNA-1 and miRNA-16 interactions are significantly dependent on the protein RAF, which is part of the G-protein complex. (XLSX) [file pone.0084261.s004.xlsx]

## Sheet: GproteinComplex
		Gprotein Complex
Protein	miRNA	RAF	GNG2	GNB2L1	X^2 value
RAF1	hsa-miR-125b	3.52277e-07	0.823432	0.371314	4.64516
GFPT1	hsa-miR-16	2.4573e-05	0.586121	0.0496477	4.0971
PTBP2	hsa-miR-1	1.25613e-06	0.799222	0.745387	4.08394
BMI1	hsa-miR-16	7.32805e-05	0.843252	0.0142668	4.03648
MEIS2	hsa-miR-204	7.79151e-06	0.23356	0.68427	3.9365
ARF4	hsa-miR-1	0.000308472	0.213769	0.0218291	3.89454
CAPRIN1	hsa-miR-16	2.67947e-05	0.973969	0.255385	3.45081
EDNRA	hsa-miR-27b	0.00366028	0.0173519	0.210611	3.24911
EP300	hsa-miR-200b	0.000362888	0.691487	0.106392	3.04902
ARID2	hsa-miR-1	0.0052792	0.2855	0.0179626	3.04497
ASH2L	hsa-miR-1	0.00114267	0.235243	0.109282	3.02134
RAB11FIP2	hsa-miR-1	0.000916124	0.378056	0.0875303	3.01222
DICER1	hsa-let-7a	0.00899456	0.362568	0.00963351	3.0019
MAPK9	hsa-miR-20a	0.000371302	0.936875	0.183943	2.79594
RAF1	hsa-miR-7	6.88681e-05	0.964511	0.973806	2.7928
CSRP1	hsa-miR-1	0.101603	0.0690787	0.0128118	2.69743
PTPLB	hsa-miR-1	0.0104055	0.142315	0.0755502	2.63417
CTNNB1	hsa-miR-200a	0.00144173	0.915485	0.0982967	2.59128
EP300	hsa-miR-429	0.00142312	0.734524	0.131911	2.57365
EP300	hsa-miR-374a	0.00157486	0.762569	0.119706	2.56158
FERMT2	hsa-miR-1	0.00295475	0.394802	0.125633	2.556
DICER1	hsa-let-7c	0.0052121	0.989786	0.0293337	2.54672
HMOX1	hsa-miR-16	0.000597307	0.727206	0.362478	2.53524
DUSP1	hsa-miR-101	0.0571055	0.086088	0.0323978	2.53191
ERBB2IP	hsa-miR-200b	0.00288776	0.855602	0.0860417	2.44831
SP1	hsa-miR-29b	0.0117689	0.721081	0.0255741	2.44232
PRSS21	hsa-miR-1	0.00885414	0.536872	0.0461527	2.43919
F2	hsa-miR-16	0.00187775	0.974234	0.125862	2.4252
ERBB2IP	hsa-miR-429	0.00355065	0.828397	0.0928696	2.37572
PPP2R5C	hsa-miR-16	0.00258724	0.941949	0.115887	2.36607
PARP8	hsa-miR-145	0.00345312	0.113793	0.719136	2.36591
SLC35A1	hsa-miR-16	0.00265117	0.890396	0.122591	2.35901
ABCC4	hsa-miR-125b	0.0532832	0.997431	0.00574704	2.34339
TRIM2	hsa-miR-1	0.0502679	0.0168552	0.366517	2.33859
DICER1	hsa-miR-374a	0.0192685	0.459392	0.036653	2.32591
UGP2	hsa-miR-16	0.00245244	0.703186	0.190192	2.32276
TBK1	hsa-miR-221	0.0028551	0.344299	0.345777	2.31243
SHOC2	hsa-miR-16	0.00280999	0.911071	0.136479	2.30445
UBE4A	hsa-miR-16	0.00401855	0.802351	0.121452	2.27144
EIF4G2	hsa-let-7d	0.010395	0.288222	0.131766	2.2691
FGB	hsa-miR-144	0.0192325	0.369567	0.0558757	2.26736
FOXP1	hsa-miR-1	0.00913835	0.726623	0.0604271	2.26439
MUC17	hsa-miR-17	0.00395735	0.681892	0.158676	2.24558

## Sheet: SKI-SMAD4-SMAD3
		SKI-SMAD3-SMAD4 complex
Protein	miRNA	SKI	SMAD3	SMAD4	X^2 value
MEIS2	hsa-miR-204	0.633721	6.85314e-09	0.0176553	6.74356
CCND2	hsa-miR-106b	0.787716	1.25594e-09	0.785397	6.07305
EDNRA	hsa-miR-27b	0.495131	7.29969e-09	0.417208	5.88108
ANXA2	hsa-miR-1	0.400284	6.99522e-07	0.0292609	5.39103
FERMT2	hsa-miR-1	0.811104	9.48979e-05	0.000497643	4.9445
MEIS1	hsa-miR-204	0.51193	6.80573e-07	0.193601	4.78067
ITGA5	hsa-miR-31	0.449041	7.5094e-07	0.363339	4.60786
FOS	hsa-miR-221	0.322177	4.38661e-06	0.112187	4.53322
FOS	hsa-miR-222	0.0641809	5.22978e-06	0.738716	4.40376
CSRP1	hsa-miR-1	0.244097	0.00034025	0.00532729	4.23609
FZD7	hsa-miR-145	0.422835	1.32172e-06	0.916561	4.19369
LARP4	hsa-miR-1	0.357757	0.403636	3.92512e-06	4.16438
EDNRA	hsa-miR-224	0.794208	2.83285e-06	0.257327	4.15824
TPM1	hsa-miR-1	0.59197	0.000149419	0.011965	3.98359
KIT	hsa-miR-221	0.932556	2.96455e-06	0.48085	3.91757
RAB11FIP2	hsa-miR-1	0.882141	0.0128204	0.000173897	3.80418
CCND2	hsa-miR-20a	0.984697	2.72844e-06	0.771162	3.78909
TIMP3	hsa-miR-1	0.277911	4.73386e-05	0.162021	3.78087
EYA4	hsa-miR-27b	0.891004	5.32214e-06	0.484708	3.75904
ZEB1	hsa-miR-205	0.740331	4.74166e-05	0.0929111	3.65772
TWF1	hsa-miR-1	0.411231	0.103693	0.000142635	3.47729
SMAD4	hsa-miR-483-3p	0.795213	0.565265	1.6038e-05	3.42808
MEF2A	hsa-miR-1	0.223562	0.390451	0.000104562	3.35977
RNF138	hsa-miR-1	0.431287	0.00598852	0.00468231	3.2783
VEGFA	hsa-miR-205	0.68223	2.36802e-05	0.875978	3.23279
TPM2	hsa-miR-1	0.412435	6.44873e-05	0.546145	3.22524
UHRF1	hsa-miR-1	0.658224	0.193755	0.00012009	3.20991
BNIP3L	hsa-miR-221	0.451194	8.44496e-05	0.447906	3.17857
ITGB6	hsa-let-7a	0.494122	0.00112723	0.0318703	3.16718
IQGAP3	hsa-miR-1	0.971454	0.0931287	0.000204557	3.15512
KRT7	hsa-miR-133a	0.7168	2.83011e-05	0.937538	3.14721
CACNA1C	hsa-miR-133a	0.281624	0.000532787	0.129456	3.1411
SMAD4	hsa-miR-26a	0.547569	0.236191	0.000177391	3.09291
ALCAM	hsa-miR-192	0.74897	0.00350509	0.00907419	3.08202
TP53INP1	hsa-miR-125b	0.202427	0.00158126	0.0748314	3.08043
SHOC2	hsa-miR-16	0.591928	0.20442	0.000222537	3.04654
SMAD4	hsa-miR-20a	0.717615	0.827779	5.27679e-05	3.00255
TSC22D3	hsa-miR-182	0.767532	6.64019e-05	0.618698	3.00083
CCND2	hsa-miR-17	0.141497	0.000350662	0.809375	2.93081
GATA4	hsa-miR-1	0.508105	0.546161	0.000149998	2.92043
MSN	hsa-miR-192	0.522592	0.000106125	0.770885	2.91269
EYA4	hsa-miR-224	0.774835	0.000113192	0.551292	2.87706
RNF213	hsa-miR-1	0.0146926	0.0139762	0.259824	2.84856
TGFBR2	hsa-miR-204	0.806247	7.07738e-05	0.944038	2.84578
JAZF1	hsa-miR-31	0.553503	0.000112367	0.879116	2.84146
KIAA1598	hsa-miR-1	0.0331638	0.109518	0.0154197	2.83452
LASP1	hsa-miR-1	0.29563	0.00221761	0.0884103	2.82458
PPP3CA	hsa-miR-145	0.892116	8.68183e-05	0.894801	2.77283
CCND2	hsa-let-7a	0.65499	0.000137947	0.822733	2.75253

## Sheet: HOXC8
		HOXC8-HOX3A-SMAD6 complex
Protein	miRNA	HOXC8
ERBB2IP	hsa-miR-429	1.36788e-06
ERBB2IP	hsa-miR-200b	1.89587e-05
HOXC8	hsa-miR-196a	6.58959e-05
DICER1	hsa-miR-374a	0.00011911
MAPK9	hsa-miR-17	0.000227927
GATA4	hsa-miR-1	0.000416125
ASH2L	hsa-miR-1	0.00061251
ARID2	hsa-miR-1	0.000636333
TPM2	hsa-miR-1	0.000638433
OAT	hsa-miR-1	0.000687832
HMGA2	hsa-miR-34b	0.000896346
ERBB2IP	hsa-miR-200a	0.000938561
PAX3	hsa-miR-1	0.00101052
ZAP70	hsa-miR-34b	0.00111377
PRSS21	hsa-miR-1	0.00149471
BMI1	hsa-miR-16	0.00149699

## Sheet: ITGB1-ITGA9-ADAM12
		ADAM-ITGA9-ITGB1 complex
Protein	miRNA	ADAM12	ITGA9	ITGB1	X^2 value
CORO1C	hsa-miR-1	0.0175068	0.00901294	5.80864e-11	9.35857
MEIS1	hsa-miR-204	0.0787664	0.000101616	3.23735e-09	9.05767
FERMT2	hsa-miR-1	0.00306542	0.913017	1.46615e-11	8.92457
MEIS2	hsa-miR-204	0.276799	1.23591e-06	9.3431e-07	8.33024
TPM1	hsa-miR-1	0.00375621	0.257568	3.79623e-09	7.62334
CACNA1C	hsa-miR-133a	0.168485	1.64456e-08	0.180423	6.20073
EDNRA	hsa-miR-27b	0.0143937	0.00705117	7.48793e-06	6.07947
ZEB1	hsa-miR-200c	0.232867	3.96386e-08	0.0870695	6.06327
ZEB1	hsa-miR-200c	0.247809	3.7415e-08	0.0935763	6.04111
TGFB2	hsa-miR-141	0.180276	9.90087e-05	0.000107142	5.81229
RAB11FIP2	hsa-miR-1	0.0243557	0.470696	1.93013e-07	5.77005
ITGA9	hsa-miR-194	0.446835	1.13954e-07	0.940324	4.8799
TPM4	hsa-miR-1	0.0956252	0.724245	1.02886e-06	4.76479
GJA1	hsa-miR-1	0.0976386	0.0074121	0.000113016	4.72486
ZEB1	hsa-miR-141	0.424494	0.0202177	1.84036e-05	4.53433
CSRP1	hsa-miR-1	0.00098746	0.0184786	0.00871397	4.5324
RTN4	hsa-miR-16	0.00184716	0.270194	0.000382883	4.47917
KIT	hsa-miR-221	0.836003	0.000394168	0.00100975	4.3186
ADAM12	hsa-miR-29b	2.29471e-05	0.938728	0.0183304	4.26904
AHR	hsa-miR-375	0.946168	0.0405826	1.21374e-05	4.22105
SNAI2	hsa-miR-204	0.234195	0.00929342	0.000239314	4.18885
ANXA2	hsa-miR-1	0.185572	0.607128	5.41396e-06	4.14313
TGFBR1	hsa-miR-204	0.58731	0.117567	8.88681e-06	4.1414
FN1	hsa-miR-200c	0.263284	7.0069e-05	0.0345186	4.13066
ZEB1	hsa-miR-200b	0.413654	1.83845e-06	0.886167	4.11426
ZEB1	hsa-miR-200b	0.388543	1.98189e-06	0.895991	4.10745
IQGAP3	hsa-miR-1	2.39745e-05	0.750794	0.0404663	4.09176
SERINC3	hsa-miR-204	0.0381753	0.0895758	0.000237627	4.06009
EYA4	hsa-miR-224	0.168687	0.0154002	0.000314111	4.05887
ITGB1	hsa-miR-183	0.826738	0.276281	3.67158e-06	4.05095
CCND2	hsa-miR-106b	0.226315	9.63486e-06	0.481673	3.98579
TCF4	hsa-miR-204	0.533911	0.00747876	0.000295896	3.95171
ZEB1	hsa-miR-429	0.607473	9.19174e-05	0.0216293	3.94535
ECHDC1	hsa-miR-16	0.00330552	0.274261	0.00136941	3.93737
CCNT2	hsa-miR-16	0.00126681	0.901923	0.00123849	3.89948
FZD7	hsa-miR-145	0.948704	5.42424e-05	0.0315195	3.85997
ARF4	hsa-miR-1	0.00068295	0.588393	0.00436749	3.83714
SOX2	hsa-miR-145	0.514669	0.669975	6.53299e-06	3.76487
PTBP2	hsa-miR-1	0.00166555	0.73344	0.00189419	3.7571
KPNA3	hsa-miR-16	0.00227282	0.737557	0.00181145	3.67841
ITGB3	hsa-miR-204	0.66356	0.00392936	0.0019648	3.52699
M6PR	hsa-miR-204	0.217235	0.479755	6.52896e-05	3.4448
PICALM	hsa-miR-1	0.00236304	0.803214	0.00429447	3.39253
KIF2A	hsa-miR-1	0.0841864	0.318353	0.000309404	3.38755
UBE4A	hsa-miR-16	0.000351505	0.300565	0.105275	3.30254
EIF4G2	hsa-let-7d	0.00399784	0.372227	0.00756818	3.29892

## Sheet: SIN3-SAP30-ARID4-HDAC complex
		SIN3-HDAC-SAP30-ARID4 complex
Protein	miRNA	ING1	ARID4B	HDAC1	HDAC2	RBBP4	SAP18	SAP30	SIN3A	X^2 value
ERBB2IP	hsa-miR-200b	0.925682	0.0162075	2.0884e-05	0.899767	7.2107e-06	0.128198	0.837618	0.00621303	3.71692
ERBB2IP	hsa-miR-429	0.890433	0.00249363	8.17865e-05	0.945078	0.000228803	0.12783	0.894722	0.0142955	3.29811
MATR3	hsa-miR-200b	0.939722	0.0278923	5.22773e-05	0.926104	3.37966e-05	0.190278	0.666343	0.122765	3.04388
CCNT2	hsa-miR-16	0.977841	0.000383603	0.125517	0.937216	5.81393e-06	0.660518	0.83027	0.0105742	2.95687
ERBB2IP	hsa-miR-200a	0.979415	0.00631052	0.00686523	0.909471	0.000295123	0.0137046	0.630161	0.0370684	2.85955
SLC35A1	hsa-miR-16	0.960723	0.0129288	0.0195792	0.95935	0.000134316	0.0378057	0.813231	0.0114579	2.73927
LARP4	hsa-miR-1	0.926589	0.18861	0.00752238	0.989022	4.48555e-05	0.000853602	0.932086	0.367867	2.69194
UBE4A	hsa-miR-16	0.872849	0.00579163	0.0778354	0.976105	0.000118522	0.139308	0.777086	0.00982924	2.57871
OMA1	hsa-miR-16	0.794856	0.0198275	0.032731	0.968145	0.000188114	0.0413871	0.757427	0.0242317	2.53663
MEIS1	hsa-miR-204	0.519932	0.0566213	0.112803	0.836038	0.365405	0.00949875	0.160993	8.70336e-05	2.4674
ATP6V0A1	hsa-miR-1	0.807572	0.0813955	0.0202849	0.978475	0.0281526	0.000420125	0.275353	0.0354342	2.45557
PTBP2	hsa-miR-1	0.413251	0.0518067	0.0217764	0.994494	0.00140754	0.0280483	0.718445	0.0120762	2.44978
TIA1	hsa-miR-16	0.936314	0.0298605	0.0608478	0.968613	1.26735e-05	0.134331	0.800715	0.142058	2.37402
DICER1	hsa-let-7a	0.987521	0.100204	0.0106457	0.964049	0.00556927	0.0213545	0.947367	0.00292663	2.36878
F2	hsa-miR-16	0.932407	0.0235438	0.0480972	0.990895	0.000362109	0.00999797	0.78066	0.157744	2.3328
PPP2R5A	hsa-miR-1	0.831603	0.00285994	0.0289089	0.984166	0.00778391	0.00801061	0.979749	0.114448	2.33126
MAPK9	hsa-miR-20a	0.741051	0.0304946	0.104795	0.978109	1.40838e-05	0.102046	0.454537	0.324732	2.32715
MEIS2	hsa-miR-204	0.625141	0.0708792	0.0324303	0.877974	0.178581	0.0100019	0.72442	0.00048601	2.27513
ZMPSTE24	hsa-miR-98	0.663581	0.000166755	0.0424272	0.934536	0.0048114	0.435481	0.487525	0.181935	2.27216
ARF4	hsa-miR-1	0.647585	0.0924821	0.0819469	0.981081	0.00161062	0.000647122	0.794413	0.239634	2.25496
SHOC2	hsa-miR-16	0.984706	0.00622432	0.605863	0.970911	2.94388e-05	0.173654	0.743342	0.073583	2.24912
FERMT2	hsa-miR-1	0.503078	0.0845897	0.383741	0.955713	0.040039	0.0146992	0.575547	0.000202496	2.2426
RARS	hsa-miR-16	0.913652	0.00650754	0.0367981	0.971646	0.00024878	0.10574	0.709578	0.274264	2.24081
PRSS21	hsa-miR-1	0.918867	0.0220397	0.0167297	0.991784	0.00257251	0.00191261	0.982249	0.675222	2.24
CTNNB1	hsa-miR-200a	0.843981	0.0849387	0.0589359	0.990894	2.97413e-05	0.287068	0.737115	0.0760891	2.17449
SEC24A	hsa-miR-16	0.84055	0.0798377	0.078137	0.99714	8.05256e-05	0.147893	0.769605	0.0465859	2.1628
RTN4	hsa-miR-16	0.977033	0.0188822	0.0926309	0.94524	0.00168097	0.0240012	0.718299	0.0547935	2.14773
DICER1	hsa-miR-374a	0.894471	0.430451	0.0135679	0.99032	0.0391723	0.00381394	0.542914	0.0075501	2.1248
ELMO2	hsa-miR-200b	0.953297	0.0393386	0.00570269	0.927733	0.000552479	0.805442	0.595934	0.0863074	2.08571
EP300	hsa-miR-429	0.943758	0.499438	0.000476055	0.970456	0.00866428	0.423766	0.793477	0.00751263	2.08046
EDNRA	hsa-miR-27b	0.943052	0.980508	0.0777906	0.942268	0.0343579	0.0106224	0.890914	0.000226118	2.07562
PDCD6IP	hsa-miR-16	0.664098	0.0229985	0.325256	0.921968	2.17943e-05	0.578466	0.749905	0.138391	2.0556
RAB11FIP2	hsa-miR-1	0.987347	0.114994	0.253976	0.941917	0.00225844	0.0767785	0.653091	0.00271554	2.01954
NARG1	hsa-miR-16	0.942995	0.0036339	0.11004	0.956066	0.000242819	0.421841	0.815841	0.320321	2.00386
BMI1	hsa-miR-16	0.830379	0.0301171	0.0781376	0.990944	0.000855055	0.294513	0.721994	0.0320378	1.98693
GFPT1	hsa-miR-16	0.131608	0.0933353	0.091773	0.966468	0.000240029	0.226627	0.725902	0.309115	1.96905
ELMO2	hsa-miR-429	0.741212	0.296582	0.0123576	0.931874	6.86882e-05	0.846577	0.659029	0.183694	1.93727
SEC23IP	hsa-miR-1	0.604461	0.0856241	0.0430966	0.985647	0.000532572	0.0768862	0.847495	0.249406	1.93015
HNRPDL	hsa-let-7a	0.918218	0.0612132	0.0238825	0.990209	0.00478543	0.0296912	0.681204	0.17184	1.91386
CHUK	hsa-miR-16	0.61582	0.00399253	0.983	0.974255	0.000675777	0.0640687	0.684679	0.391715	1.89079
EP300	hsa-miR-200b	0.915706	0.716307	0.00850912	0.967233	0.0198319	0.0633831	0.87265	0.00576053	1.86677
ATP6V1B2	hsa-miR-1	0.698382	0.285881	0.101454	0.986146	0.00470873	0.00387385	0.324234	0.299149	1.86293
HACE1	hsa-miR-16	0.881576	0.00325678	0.133274	0.95977	0.00349374	0.656292	0.912834	0.0506664	1.85238
PDCD4	hsa-miR-1	0.917618	0.144725	0.156821	0.97645	0.00644824	0.0050638	0.966573	0.0715614	1.83448
EIF4E	hsa-miR-16	0.79895	0.0274929	0.342286	0.953806	0.000222425	0.307471	0.70405	0.222224	1.77876
HMOX1	hsa-miR-16	0.124792	0.310349	0.137466	0.991497	0.00156538	0.0952911	0.880706	0.11233	1.77712
TWF1	hsa-miR-1	0.613634	0.122173	0.532528	0.996712	0.000782	0.00582037	0.805531	0.579689	1.76819
CNOT4	hsa-miR-98	0.945153	0.0197939	0.0377058	0.960282	0.00613491	0.342682	0.941198	0.0809088	1.7412
ARID2	hsa-miR-1	0.685838	0.25725	0.0151918	0.989353	0.00433727	0.112142	0.831765	0.116586	1.72571
CAPRIN1	hsa-miR-16	0.149661	0.185735	0.174163	0.982728	0.00237449	0.0561112	0.856465	0.233898	1.72406
SLC12A2	hsa-miR-16	0.747379	0.0304367	0.175165	0.972008	0.00148108	0.0559986	0.653147	0.621187	1.72124
DAD1	hsa-let-7a	0.845039	0.437092	0.104638	0.761341	0.00199811	0.0137923	0.951965	0.185172	1.71121
EIF3J	hsa-let-7e	0.536677	0.476874	0.139787	0.999058	0.000301109	0.219937	0.693909	0.090644	1.70679
HMGA2	hsa-miR-98	0.837372	0.12618	0.0537491	0.94776	0.00492482	0.0170327	0.495203	0.688621	1.70315
PAX3	hsa-miR-1	0.915441	0.20386	0.306283	0.979858	0.0236969	0.00141954	0.880058	0.0930004	1.70298
HMGA2	hsa-let-7e	0.814128	0.104295	0.0204772	0.980438	0.00626484	0.0340788	0.923012	0.55016	1.68332
HMGA2	hsa-miR-34b	0.818549	0.164968	0.107093	0.956204	0.00393757	0.0606132	0.995365	0.0618932	1.67296
CORO1C	hsa-miR-1	0.834331	0.281378	0.43355	0.98008	0.0555934	0.00147609	0.987662	0.0277509	1.66226
PPP2R5C	hsa-miR-16	0.942852	0.172281	0.0702406	0.990139	0.0170998	0.0123667	0.724233	0.130604	1.66149
STAT3	hsa-miR-20b	0.87023	0.23127	0.947798	0.985068	0.0129101	0.00471043	0.77298	0.0259116	1.6601
ELMO2	hsa-miR-200a	0.990833	0.0396231	0.0111295	0.957771	0.0216596	0.183705	0.957456	0.156038	1.65105
SLC11A2	hsa-let-7d	0.945771	0.0416025	0.0329074	0.987989	0.0104786	0.401735	0.57418	0.0910246	1.63765
RNF138	hsa-miR-1	0.618058	0.472738	0.0651578	0.964321	0.00129481	0.04816	0.981621	0.319968	1.61105
MAPK9	hsa-miR-17	0.848992	0.0971718	0.0666908	0.995835	0.000450322	0.208414	0.808594	0.885032	1.60854
